# Supplementary material for: Flor Yeasts Rewire the Central Carbon Metabolism During Wine Alcoholic Fermentation
Source: Front Fungal Biol. 2021 Oct 18;2:733513. doi: 10.3389/ffunb.2021.733513 (PMC10512321; doi:10.3389/ffunb.2021.733513)
Supplement: Supplementary Table 1 — Genotype data of offspring. [file Table_1.XLSX]

## Sheet: S1 Table
	M.Chr1.Pos7282	M.Chr1.Pos31608	M.Chr1.Pos31848	M.Chr1.Pos31917	M.Chr1.Pos31989	M.Chr1.Pos32280	M.Chr1.Pos32776	M.Chr1.Pos32883	M.Chr1.Pos34170	M.Chr1.Pos34182	M.Chr1.Pos34233	M.Chr1.Pos34341	M.Chr1.Pos34515	M.Chr1.Pos34548	M.Chr1.Pos34554	M.Chr1.Pos35421	M.Chr1.Pos35796	M.Chr1.Pos35970	M.Chr1.Pos36048	M.Chr1.Pos36123	M.Chr1.Pos36160	M.Chr1.Pos37885	M.Chr1.Pos39784	M.Chr1.Pos40113	M.Chr1.Pos40909	M.Chr1.Pos45996	M.Chr1.Pos48696	M.Chr1.Pos49114	M.Chr1.Pos50432	M.Chr1.Pos54215	M.Chr1.Pos62308	M.Chr1.Pos63136	M.Chr1.Pos66696	M.Chr1.Pos68785	M.Chr1.Pos74327	M.Chr1.Pos78785	M.Chr1.Pos80108	M.Chr1.Pos84108	M.Chr1.Pos89666	M.Chr1.Pos90121	M.Chr1.Pos90330	M.Chr1.Pos91938	M.Chr1.Pos93563	M.Chr1.Pos94202	M.Chr1.Pos97709	M.Chr1.Pos98347	M.Chr1.Pos98419	M.Chr1.Pos98636	M.Chr1.Pos99440
chr	1	1	1	1	1	1	1	1	1	1	1	1	1	1	1	1	1	1	1	1	1	1	1	1	1	1	1	1	1	1	1	1	1	1	1	1	1	1	1	1	1	1	1	1	1	1	1	1	1
Pos	2.42733333333333	10.536	10.616	10.639	10.663	10.76	10.9253333333333	10.961	11.39	11.394	11.411	11.447	11.505	11.516	11.518	11.807	11.932	11.99	12.016	12.041	12.0533333333333	12.6283333333333	13.2613333333333	13.371	13.6363333333333	15.332	16.232	16.3713333333333	16.8106666666667	18.0716666666667	20.7693333333333	21.0453333333333	22.232	22.9283333333333	24.7756666666667	26.2616666666667	26.7026666666667	28.036	29.8886666666667	30.0403333333333	30.11	30.646	31.1876666666667	31.4006666666667	32.5696666666667	32.7823333333333	32.8063333333333	32.8786666666667	33.1466666666667
CM108	G	G	G	S	G	NA	NA	G	NA	S	S	S	S	S	S	S	NA	G	G	G	G	G	S	G	NA	G	NA	S	S	NA	G	G	NA	G	S	S	NA	NA	NA	S	NA	S	S	S	NA	S	S	S	NA
CM144	NA	S	S	S	NA	NA	S	NA	S	S	NA	NA	G	NA	G	S	NA	NA	NA	NA	NA	NA	NA	S	S	NA	NA	NA	S	S	NA	S	S	S	G	G	G	S	NA	G	NA	G	G	G	NA	S	NA	NA	G
CM145	S	G	NA	G	G	G	G	G	G	NA	G	G	G	G	G	G	G	G	G	G	G	G	S	G	S	G	G	G	G	G	G	G	G	NA	S	NA	S	NA	G	S	NA	G	S	S	G	S	S	NA	S
CM149	NA	G	G	G	G	G	G	G	G	G	G	G	G	G	G	G	G	G	G	G	G	G	G	G	G	G	NA	G	G	G	G	G	G	G	G	G	G	G	G	G	G	G	G	G	G	G	G	G	G
CM170	NA	G	G	G	G	S	G	G	G	G	G	G	G	G	G	G	G	G	G	G	G	G	G	G	G	G	G	G	G	G	G	G	G	NA	G	NA	G	G	NA	G	NA	S	G	G	NA	NA	G	G	NA
CM177	G	S	S	S	S	S	S	S	S	S	S	NA	NA	S	NA	S	S	S	G	S	S	S	S	S	S	S	NA	S	S	S	NA	S	S	S	G	G	G	G	G	G	G	G	G	G	G	G	G	G	G
CM193	NA	G	G	NA	NA	G	G	NA	NA	NA	NA	G	G	S	G	NA	G	G	NA	NA	NA	G	NA	NA	NA	G	G	NA	NA	G	G	G	NA	NA	S	G	NA	NA	G	G	NA	G	G	G	NA	G	S	S	NA
CM194	NA	G	G	G	G	NA	G	G	NA	NA	NA	G	G	G	G	NA	G	NA	G	G	G	G	G	NA	G	G	G	NA	G	G	G	G	G	NA	NA	NA	G	G	G	G	G	G	G	G	NA	G	G	G	G
CM195	G	G	G	G	G	G	G	G	G	G	G	G	G	G	G	NA	G	G	G	G	G	G	G	G	G	G	G	G	S	G	G	G	G	G	S	S	S	S	S	S	S	NA	S	S	S	S	S	S	S
CM197	NA	NA	G	G	G	G	G	G	NA	NA	NA	NA	NA	NA	G	G	NA	G	G	G	G	G	G	G	NA	G	G	NA	G	NA	G	NA	G	NA	NA	G	G	G	G	G	G	G	G	G	NA	G	G	G	NA
CM198	NA	G	G	G	G	G	G	G	G	G	G	G	G	G	G	G	G	G	G	G	G	G	G	G	G	G	G	G	G	G	G	G	G	G	G	G	G	G	G	G	G	G	S	G	G	G	G	G	G
CM199	NA	S	G	S	NA	S	S	S	S	S	S	S	NA	S	NA	S	NA	S	G	S	S	NA	S	NA	S	NA	S	NA	S	G	G	G	G	G	G	G	G	G	G	G	G	G	G	G	G	G	G	G	G
CM201	G	S	S	S	S	S	S	S	S	S	S	S	S	S	S	S	S	S	S	S	S	S	S	S	S	S	S	S	S	S	S	S	S	S	S	S	S	S	S	S	S	S	S	S	S	S	S	S	S
CM203	NA	NA	G	NA	NA	NA	G	NA	G	G	G	NA	G	G	G	G	G	NA	NA	S	S	NA	S	S	S	G	NA	S	NA	NA	S	NA	S	S	S	NA	S	NA	NA	S	G	S	NA	NA	G	S	S	S	S
CM204	G	G	G	G	NA	S	S	G	NA	S	G	NA	NA	S	S	S	NA	NA	G	G	S	G	NA	NA	S	NA	S	NA	S	NA	NA	NA	G	S	S	NA	S	G	G	NA	NA	G	G	G	NA	S	S	S	S
CM205	G	S	S	S	S	S	S	S	S	S	S	S	S	S	G	S	S	S	S	S	S	S	S	S	S	S	S	S	S	S	S	NA	S	S	S	S	S	S	G	S	S	S	S	S	NA	S	NA	S	S
CM208	G	S	G	G	G	NA	S	S	S	S	NA	S	S	S	S	S	NA	G	S	S	S	NA	NA	G	G	G	NA	G	S	G	G	G	NA	NA	S	NA	S	S	G	NA	G	NA	G	NA	G	NA	NA	NA	NA
CM209	G	S	S	S	S	S	S	S	S	S	S	S	S	S	S	S	NA	G	G	NA	NA	NA	S	S	NA	S	S	G	S	NA	S	NA	NA	S	S	G	S	S	G	NA	S	G	NA	S	S	S	S	NA	NA
CM210	G	NA	S	NA	G	S	S	NA	S	S	S	S	NA	S	NA	S	NA	S	S	S	S	S	S	S	NA	S	S	S	S	G	NA	G	G	NA	S	G	NA	NA	G	G	G	NA	NA	G	S	NA	S	NA	G
CM211	S	NA	G	S	S	G	NA	NA	G	G	G	G	G	G	G	G	G	G	G	G	G	NA	NA	NA	G	G	NA	NA	G	NA	G	G	G	NA	G	G	G	S	G	G	G	G	G	G	NA	G	S	NA	NA
CM212	G	S	S	S	S	S	S	S	S	S	S	S	S	S	S	S	S	S	S	S	S	S	S	S	S	S	S	S	S	S	NA	S	S	S	S	S	S	S	S	S	S	NA	S	S	S	S	S	S	S
CM213	G	S	S	S	S	S	S	S	S	S	S	S	S	S	S	S	S	S	S	S	S	S	S	S	S	S	S	S	S	S	S	S	G	S	S	S	NA	S	S	S	S	S	S	S	S	S	S	S	S
CM214	S	NA	G	G	NA	S	NA	NA	NA	S	NA	S	G	G	G	G	G	NA	S	NA	NA	NA	S	NA	NA	NA	NA	S	G	S	NA	NA	G	S	G	NA	NA	NA	S	NA	S	S	NA	G	G	S	S	NA	NA
CM215	S	S	G	S	G	G	NA	G	NA	NA	G	G	NA	NA	G	G	G	G	G	G	G	S	G	G	S	NA	G	S	S	G	G	G	G	S	G	G	NA	NA	G	G	G	NA	G	G	G	G	G	G	NA
CM217	G	S	S	S	S	S	S	S	S	S	S	S	S	S	S	S	S	S	S	S	S	S	S	S	S	S	S	S	S	G	G	G	G	G	S	S	S	S	S	S	S	S	S	S	S	S	S	S	S
CM219	G	S	NA	S	S	S	S	S	S	S	S	S	S	S	NA	S	NA	S	NA	NA	NA	NA	S	S	S	S	S	S	S	S	NA	NA	NA	NA	NA	NA	S	NA	NA	NA	G	NA	NA	G	NA	NA	NA	NA	NA
CM220	S	S	G	S	G	G	G	G	G	G	G	G	G	G	G	G	S	G	G	G	G	G	G	NA	S	NA	G	G	G	G	G	NA	G	G	NA	G	G	G	G	G	G	NA	G	NA	NA	G	G	G	G
CM221	G	S	S	S	S	S	S	S	S	S	S	S	S	S	S	S	S	S	S	S	S	S	G	S	S	S	S	NA	S	S	S	S	NA	S	S	S	S	S	S	S	S	S	S	S	S	S	S	S	S
CM222	S	G	NA	G	G	G	G	G	G	G	NA	G	G	G	G	G	G	G	G	G	NA	G	NA	G	G	G	G	NA	G	G	S	S	S	S	NA	S	S	S	S	S	NA	S	S	NA	S	S	S	S	NA
CM223	S	NA	NA	G	G	G	S	NA	G	NA	G	G	G	G	G	G	G	G	G	G	G	G	G	G	G	NA	G	G	G	NA	NA	NA	G	NA	S	NA	NA	NA	G	NA	G	G	NA	NA	G	NA	NA	G	G
CM224	NA	G	G	G	G	NA	G	G	G	G	G	G	G	G	G	G	G	NA	G	NA	NA	G	G	NA	G	G	G	NA	G	G	G	G	G	G	NA	G	G	NA	G	NA	G	G	G	G	G	S	G	NA	NA
CM225	G	S	S	G	G	S	S	NA	S	S	S	S	S	S	S	S	S	NA	S	S	S	S	NA	S	S	NA	S	S	S	S	NA	S	G	S	S	NA	S	S	G	NA	NA	G	S	G	NA	S	S	S	S
CM226	G	S	NA	S	NA	NA	S	NA	NA	S	NA	NA	S	S	S	S	S	S	S	NA	NA	NA	S	S	S	NA	S	NA	S	S	NA	NA	S	G	S	NA	S	S	S	S	S	S	S	S	S	S	S	S	NA
CM228	G	S	S	S	S	S	S	S	S	S	S	S	S	S	S	S	S	S	S	S	S	S	S	S	S	S	S	S	NA	S	S	S	S	S	S	S	S	S	S	S	S	S	S	S	S	NA	NA	S	S
CM230	G	S	NA	S	G	S	NA	NA	G	NA	G	NA	S	S	S	NA	NA	NA	G	NA	NA	NA	G	G	S	NA	NA	S	S	G	NA	NA	NA	G	NA	NA	NA	NA	G	NA	NA	G	S	G	NA	S	S	NA	G
CM231	G	S	S	S	S	S	S	NA	S	S	S	S	S	S	S	S	S	S	G	S	S	S	S	S	S	NA	S	S	S	G	S	S	S	G	G	G	NA	G	G	NA	NA	G	G	G	NA	G	G	NA	G
CM232	S	NA	G	NA	G	S	NA	G	NA	NA	NA	NA	G	G	G	NA	G	NA	G	G	G	S	G	NA	NA	NA	NA	NA	G	NA	S	S	S	S	S	S	S	NA	S	S	S	S	S	S	S	S	S	S	S
CM233	G	G	G	S	NA	S	S	S	NA	S	NA	NA	NA	S	NA	S	NA	G	S	S	S	NA	S	S	NA	S	S	S	S	S	NA	S	S	NA	NA	G	NA	NA	G	G	G	G	G	G	G	NA	NA	G	NA
CM234	S	G	G	G	G	NA	G	G	G	G	G	G	G	G	G	G	G	G	G	G	G	G	G	G	G	NA	G	G	G	G	G	NA	NA	G	NA	G	G	G	G	G	G	G	G	G	G	G	G	G	G
CM235	NA	G	G	G	G	NA	G	G	G	G	G	G	G	G	G	G	G	G	G	G	NA	G	NA	S	NA	G	G	G	G	G	G	G	G	G	G	G	G	NA	G	G	G	G	G	G	G	NA	NA	NA	G
CM236	G	S	NA	S	NA	NA	S	NA	NA	S	NA	S	NA	NA	NA	S	NA	NA	NA	NA	NA	NA	S	S	S	S	NA	S	S	NA	S	S	S	S	S	NA	S	S	S	S	S	NA	NA	G	G	G	G	G	NA
CM237	NA	S	S	S	S	S	S	S	S	S	S	S	S	S	S	S	S	S	S	S	S	S	NA	NA	S	G	S	S	S	S	S	NA	S	S	NA	NA	S	S	G	NA	NA	S	S	S	NA	S	S	S	S
CM238	NA	G	G	S	G	G	G	G	NA	NA	G	G	G	G	G	S	G	G	G	G	G	G	G	G	NA	G	G	G	G	G	G	G	G	G	G	G	NA	G	G	NA	NA	G	G	G	NA	G	G	NA	NA
CM239	NA	NA	G	G	G	G	G	NA	G	G	G	G	G	G	G	NA	G	G	G	G	G	NA	NA	G	G	G	G	NA	NA	G	NA	NA	G	S	NA	G	S	G	G	G	G	G	G	G	NA	NA	G	NA	G
CM24	G	S	S	S	S	S	S	S	S	S	S	S	S	S	S	S	S	S	S	S	S	S	S	S	S	S	S	S	S	S	S	S	S	G	G	G	G	G	G	G	G	G	G	G	G	G	G	NA	G
CM240	S	G	G	G	G	NA	S	G	G	NA	NA	G	G	G	G	G	G	G	G	G	G	G	NA	G	G	G	G	S	G	NA	G	NA	S	NA	S	S	S	NA	S	G	NA	S	S	G	S	S	S	S	NA
CM241	S	G	G	G	G	G	NA	G	G	G	G	G	G	G	G	NA	G	NA	NA	G	G	NA	G	S	S	G	G	G	G	G	G	G	NA	NA	S	S	S	S	S	NA	NA	S	S	S	S	NA	NA	NA	S
CM242	NA	S	NA	S	S	NA	NA	NA	G	G	NA	NA	NA	S	NA	G	G	NA	G	NA	NA	NA	G	NA	NA	S	NA	S	G	NA	NA	NA	G	G	NA	NA	S	S	NA	S	S	NA	S	S	NA	NA	S	NA	NA
CM243	NA	G	G	G	G	G	G	G	G	G	G	G	G	G	G	G	G	G	G	G	G	NA	NA	NA	G	G	G	G	G	G	G	G	G	G	NA	G	G	G	NA	G	G	G	NA	G	G	G	G	NA	NA
CM244	NA	NA	G	G	G	G	G	NA	G	G	G	G	G	G	G	G	S	G	G	G	G	G	G	G	S	S	NA	S	S	NA	NA	S	NA	S	S	S	S	S	S	S	NA	S	S	S	S	S	S	NA	S
CM245	G	NA	NA	S	S	S	S	S	NA	S	NA	NA	S	S	S	NA	S	G	G	NA	NA	NA	S	S	S	S	NA	S	NA	S	NA	S	S	S	NA	NA	S	S	NA	NA	NA	S	NA	NA	S	S	S	NA	S
CM246	G	S	S	S	S	S	S	G	NA	S	NA	S	S	S	S	S	NA	G	NA	NA	NA	NA	S	S	S	S	NA	S	S	G	S	NA	NA	S	S	S	S	NA	NA	NA	NA	S	NA	NA	S	S	NA	NA	NA
CM247	NA	G	G	G	G	G	G	G	G	S	G	G	G	G	G	NA	G	G	G	G	G	G	S	S	G	G	G	S	G	G	NA	NA	S	S	NA	NA	NA	NA	NA	S	S	S	G	G	S	S	S	S	S
CM248	NA	NA	G	NA	NA	S	NA	S	S	S	S	S	NA	NA	G	S	NA	NA	S	S	S	S	S	S	G	S	G	NA	NA	G	S	NA	G	S	NA	S	S	S	S	S	NA	G	S	G	S	S	S	S	NA
CM249	S	NA	G	S	G	S	NA	G	G	G	G	G	G	NA	G	G	G	NA	S	NA	G	G	S	G	G	NA	G	NA	NA	G	S	G	S	S	S	S	S	S	S	NA	NA	S	S	S	S	S	S	S	S
CM250	S	NA	G	G	G	G	NA	G	G	G	G	G	G	NA	G	NA	G	NA	NA	NA	NA	G	G	G	G	G	G	G	G	G	G	G	G	NA	G	NA	S	S	S	NA	NA	S	S	S	S	S	S	S	S
CM251	NA	NA	S	S	NA	S	S	NA	NA	NA	NA	G	NA	NA	NA	S	NA	G	G	G	S	NA	NA	S	S	S	S	S	S	S	NA	NA	S	S	S	S	S	S	NA	NA	S	G	NA	NA	S	S	S	NA	S
CM252	S	G	G	G	G	G	G	G	G	G	G	G	G	G	G	G	G	G	G	G	NA	G	NA	NA	G	G	G	G	NA	G	G	G	G	NA	NA	S	G	NA	NA	NA	NA	G	G	G	G	S	G	G	G
CM253	S	G	G	G	G	S	G	G	G	G	NA	G	G	G	G	S	G	G	NA	G	G	G	G	G	G	G	G	G	G	G	G	G	G	NA	G	S	S	S	S	NA	NA	S	S	S	S	S	S	S	S
CM254	S	G	G	NA	NA	NA	G	NA	G	G	G	G	G	G	G	NA	NA	NA	NA	NA	NA	NA	G	G	S	G	G	S	NA	NA	S	S	NA	NA	S	NA	NA	S	NA	S	S	S	NA	G	G	G	G	NA	G
CM255	S	G	G	G	G	G	G	G	G	G	G	G	NA	NA	G	G	G	NA	G	G	NA	G	NA	G	NA	G	G	G	NA	G	G	S	G	G	G	G	S	NA	G	S	NA	G	NA	S	S	S	S	S	S
CM39	G	S	G	NA	NA	S	S	S	NA	NA	NA	NA	G	S	G	NA	S	NA	G	NA	S	S	NA	S	S	S	NA	NA	S	S	NA	NA	S	G	G	G	G	NA	G	G	NA	NA	G	G	NA	G	G	NA	G
CM56	G	S	S	S	S	S	S	NA	S	S	S	S	S	S	S	S	S	S	S	S	S	S	S	S	S	S	S	S	S	NA	S	S	G	G	G	G	G	G	G	G	G	G	G	G	G	G	G	G	G
CM59	NA	NA	S	S	S	S	S	S	NA	S	S	S	S	S	S	S	S	S	G	S	S	S	S	S	S	G	S	S	NA	S	S	S	S	NA	NA	G	G	S	G	NA	G	NA	G	G	G	NA	NA	NA	NA
CM77	G	S	S	S	S	S	S	NA	NA	NA	S	S	S	S	S	S	S	G	S	S	S	S	S	S	NA	S	S	NA	NA	NA	S	NA	S	G	S	S	S	S	S	NA	NA	NA	NA	S	S	S	S	NA	NA
CM84	G	NA	NA	S	G	NA	S	NA	G	G	G	G	NA	NA	NA	NA	NA	G	NA	G	G	G	S	G	NA	G	NA	NA	S	G	NA	NA	G	NA	G	NA	G	NA	S	NA	NA	S	NA	NA	NA	NA	NA	NA	NA
CM92	NA	NA	S	S	S	S	S	NA	S	S	S	S	S	S	S	NA	NA	S	S	S	S	S	S	S	S	S	S	NA	NA	NA	NA	G	G	G	S	NA	NA	G	NA	NA	NA	NA	G	NA	G	NA	NA	NA	NA
CM94	S	G	G	G	G	S	G	G	G	G	G	G	G	G	G	G	G	G	G	G	G	G	NA	G	G	G	G	NA	G	G	G	S	G	G	G	G	G	G	NA	G	NA	G	G	G	G	G	G	G	NA
X10a	NA	G	G	G	G	G	G	G	G	G	G	NA	G	G	G	S	G	G	G	G	G	G	G	G	G	G	G	G	G	G	G	G	G	S	S	S	S	S	S	S	S	S	S	NA	S	S	S	S	S
X10b	NA	G	G	G	G	G	G	G	G	G	G	G	G	G	G	G	G	G	G	G	G	G	G	G	G	G	G	G	S	G	G	G	G	G	G	G	G	G	G	G	G	G	G	G	G	G	G	G	G
X10c	G	NA	S	S	S	NA	S	NA	S	S	S	S	NA	NA	NA	S	S	S	S	G	S	S	NA	S	S	S	S	S	S	S	NA	S	S	S	S	NA	G	S	S	G	NA	S	S	S	S	S	S	S	S
X13b	G	S	NA	NA	NA	NA	S	S	S	S	S	S	S	S	S	S	S	S	S	S	S	S	NA	S	S	S	S	S	S	S	NA	S	S	S	G	G	G	NA	G	G	NA	G	NA	NA	NA	G	G	NA	G
X13c	NA	G	G	G	G	G	G	G	G	G	G	G	G	G	G	G	G	G	G	G	G	NA	G	G	G	G	G	G	NA	G	G	G	G	G	S	S	S	S	S	S	NA	S	S	S	S	S	S	S	NA
X14d	S	G	G	G	G	G	G	G	G	G	G	G	G	G	G	G	G	G	G	G	G	G	NA	S	NA	G	G	G	G	G	G	G	G	G	G	G	G	G	G	G	G	G	NA	G	G	G	G	G	NA
X15d	S	G	G	G	G	G	G	NA	G	G	G	G	G	G	G	NA	G	G	G	G	G	G	G	NA	G	G	G	G	S	G	G	NA	NA	NA	S	G	G	G	G	G	G	G	G	G	NA	G	G	G	NA
X17a	S	G	G	G	G	NA	NA	NA	G	G	G	G	G	NA	NA	G	G	G	G	G	G	G	G	NA	G	G	NA	G	G	G	S	S	NA	S	NA	S	S	S	G	S	S	S	NA	S	S	S	S	S	NA
X17b	G	S	NA	S	G	S	S	S	S	S	S	S	S	S	S	S	S	S	S	S	S	S	S	S	S	NA	NA	S	NA	S	S	G	G	G	S	G	G	S	G	G	G	G	G	G	G	NA	G	G	G
X18a	G	S	S	S	S	S	S	S	S	S	S	S	S	S	S	S	S	S	S	S	S	S	S	S	S	S	S	S	NA	S	S	S	S	S	S	S	S	S	S	S	S	S	S	G	S	S	S	S	S
X18d	S	G	G	G	G	G	G	G	G	G	G	G	G	G	G	NA	G	G	G	G	G	G	NA	NA	G	G	G	S	G	G	NA	G	G	G	NA	S	S	NA	G	G	G	G	G	G	G	S	S	G	G
X19a	G	NA	S	S	S	S	S	S	S	S	S	S	S	S	G	S	S	S	S	S	S	S	S	S	S	S	S	S	S	S	S	S	S	S	S	NA	S	S	S	S	S	S	S	S	S	NA	NA	S	S
X19d	G	S	S	S	S	S	S	S	S	S	S	S	S	S	S	S	S	S	S	G	NA	S	S	S	S	S	S	S	S	S	G	S	S	S	S	S	S	S	S	S	S	S	S	S	S	S	S	S	S
X1b	NA	G	G	G	G	NA	G	NA	NA	S	NA	NA	G	NA	G	NA	NA	G	G	NA	NA	NA	G	G	S	NA	G	NA	NA	G	NA	NA	G	G	S	NA	NA	S	G	S	NA	NA	S	S	S	S	S	G	S
X20a	S	G	G	G	G	G	NA	NA	G	G	G	G	G	G	G	G	G	NA	NA	G	G	G	G	G	G	NA	G	G	G	G	G	G	G	G	G	G	G	G	G	G	G	G	G	G	G	G	G	NA	G
X20b	NA	S	S	S	S	S	S	S	S	S	S	S	S	S	S	S	S	S	S	S	S	S	S	S	S	S	S	S	S	G	S	S	S	NA	S	S	S	S	G	S	S	S	S	S	S	S	S	S	S
X20c	G	S	S	S	S	S	S	S	S	S	S	S	S	S	S	S	S	S	S	S	S	S	S	S	S	S	S	S	S	S	S	S	S	S	S	S	S	S	S	S	S	S	S	S	S	S	S	S	S
X20d	G	G	G	G	G	S	NA	NA	G	G	G	G	G	G	G	G	G	G	G	G	G	G	G	S	G	G	G	G	NA	G	G	G	G	G	G	G	G	S	G	G	G	G	G	G	G	G	G	G	G
X21a	G	S	S	S	S	S	S	S	S	S	S	S	S	S	S	S	S	S	S	S	S	NA	S	S	S	S	S	S	S	S	G	G	S	S	S	S	S	S	S	S	S	S	S	S	S	S	S	S	S
X21b	G	S	S	S	S	S	S	S	S	S	S	S	S	S	S	S	S	S	S	S	S	S	S	S	S	S	NA	S	NA	G	S	S	S	S	S	S	S	S	NA	S	S	S	NA	S	S	S	S	NA	S
X21c	S	G	G	G	G	S	G	G	G	G	G	G	G	G	G	G	G	G	G	G	G	G	G	G	G	G	G	G	S	G	G	G	G	G	S	G	G	G	G	G	G	G	G	G	G	G	G	G	NA
X21d	S	G	G	G	G	G	G	G	G	G	G	G	G	G	G	G	G	G	G	G	G	G	G	G	G	G	G	G	G	G	G	G	G	G	G	G	G	G	G	G	G	G	G	G	G	G	G	G	G
X22d	G	S	S	S	S	S	S	NA	S	S	S	S	S	S	S	S	S	S	S	S	S	NA	S	S	S	S	S	S	S	S	S	S	G	S	S	S	S	S	S	NA	S	S	S	S	S	S	S	S	S
X24a	NA	NA	NA	NA	NA	NA	NA	NA	NA	NA	NA	NA	NA	NA	NA	NA	NA	NA	NA	NA	NA	NA	NA	NA	NA	NA	NA	NA	NA	NA	NA	NA	NA	NA	NA	NA	NA	NA	NA	NA	NA	NA	NA	NA	NA	NA	NA	NA	NA
X24d	G	NA	NA	NA	NA	NA	S	NA	NA	NA	NA	NA	NA	NA	NA	NA	NA	G	NA	NA	NA	NA	NA	S	NA	S	NA	NA	NA	NA	NA	NA	NA	NA	S	NA	NA	NA	NA	NA	NA	G	NA	NA	NA	S	S	NA	NA
X25d	NA	NA	NA	S	S	S	S	NA	S	S	S	NA	S	S	S	S	NA	NA	NA	NA	NA	NA	S	S	NA	NA	NA	S	S	S	NA	S	G	S	G	G	NA	NA	G	NA	G	G	G	NA	NA	G	G	G	G
X26b	G	S	S	S	S	S	S	S	S	S	S	S	S	S	S	NA	S	G	NA	NA	NA	S	S	S	NA	S	S	NA	S	NA	S	S	S	S	S	S	S	S	NA	S	S	G	S	S	S	S	S	S	S
X26c	S	G	G	G	G	G	G	G	NA	NA	NA	G	G	G	G	G	G	G	G	G	G	G	G	G	G	G	G	S	G	G	S	S	S	S	S	S	S	S	S	S	S	S	S	S	S	S	S	NA	S
X26d	G	S	S	S	S	S	S	S	S	S	S	NA	S	S	G	S	G	S	NA	G	G	S	S	S	S	S	S	S	S	NA	G	G	G	NA	NA	G	G	G	G	G	G	G	G	NA	G	S	G	NA	NA
X27a	G	S	S	S	S	S	S	S	S	S	S	S	S	S	S	S	NA	S	S	S	S	S	S	S	NA	S	S	S	S	G	G	G	G	G	G	G	G	G	S	S	S	G	S	S	S	S	NA	S	S
X28a	G	G	G	G	G	G	NA	G	G	G	G	G	G	G	G	G	G	G	G	G	G	G	G	NA	G	G	G	G	G	G	G	G	G	G	G	G	G	G	G	G	G	G	G	G	G	G	G	G	G
X28b	G	S	S	S	G	NA	NA	NA	NA	NA	NA	NA	S	S	S	S	G	S	NA	G	S	NA	NA	NA	S	S	S	NA	NA	S	S	S	NA	S	NA	S	NA	S	NA	NA	NA	NA	S	S	S	S	S	S	NA
X28c	G	G	G	G	G	G	G	G	G	G	G	G	NA	NA	NA	G	G	G	NA	NA	NA	NA	NA	G	G	G	G	G	G	G	G	G	G	G	G	G	G	G	NA	G	G	G	G	G	G	G	S	NA	G
X28d	G	S	S	S	S	S	S	S	S	S	S	S	S	S	S	S	S	S	S	S	S	S	S	S	S	S	S	S	S	S	S	S	S	S	S	NA	S	S	S	S	S	G	S	S	S	S	S	S	S
X29a	S	G	G	G	G	G	G	G	G	G	G	G	G	S	G	G	G	NA	G	G	G	G	G	G	G	G	G	G	NA	G	G	G	NA	G	G	NA	S	NA	S	S	S	S	S	S	S	S	S	S	NA
X29c	S	G	G	G	G	G	G	G	G	G	G	G	G	G	G	G	G	G	G	G	G	G	G	G	G	G	G	G	G	G	G	G	G	G	G	G	G	S	G	G	G	G	G	G	G	G	G	G	G
X2a	G	S	NA	S	G	NA	NA	S	S	S	NA	G	S	S	S	S	S	S	NA	NA	NA	S	S	NA	S	S	NA	NA	S	NA	S	S	NA	S	NA	NA	S	NA	NA	S	NA	S	NA	G	NA	S	S	NA	S
X2d	NA	G	G	G	G	G	G	G	G	G	G	G	G	G	G	G	G	G	G	G	G	G	G	G	G	G	G	G	G	G	G	G	G	G	G	G	G	G	NA	G	G	G	G	G	G	G	S	NA	G
X30a	S	G	G	NA	G	G	NA	G	NA	NA	G	G	NA	G	G	G	NA	G	G	G	G	G	G	G	NA	G	G	S	S	S	S	S	S	NA	S	S	S	S	S	S	NA	S	S	G	S	NA	S	NA	NA
X30d	G	S	S	S	S	S	NA	S	S	S	S	S	S	S	S	S	S	NA	G	S	S	S	S	S	S	S	G	G	G	G	G	G	G	G	G	G	G	G	G	G	G	G	G	G	G	G	G	G	G
X31a	G	S	S	S	S	S	S	NA	S	S	S	S	S	S	S	S	S	S	S	S	S	S	S	S	S	S	S	S	S	S	S	S	S	S	S	S	S	S	S	S	S	S	S	S	S	S	S	S	S
X31d	NA	G	G	G	G	G	G	G	G	S	G	G	G	G	G	G	G	G	NA	NA	NA	G	G	G	G	G	NA	S	G	G	NA	G	G	G	G	G	G	G	G	NA	S	S	S	NA	S	S	S	S	S
X32c	NA	S	G	NA	S	NA	S	NA	G	S	NA	NA	S	S	S	S	NA	NA	NA	NA	NA	NA	G	S	G	S	S	NA	S	S	NA	NA	S	S	NA	S	S	NA	S	NA	S	S	S	NA	NA	S	NA	NA	NA
X32d	S	G	NA	NA	NA	G	G	NA	G	S	G	G	G	G	G	NA	G	G	G	G	G	G	G	NA	G	G	G	S	G	G	S	S	S	S	S	S	S	S	NA	S	S	S	S	S	S	S	NA	S	S
X37b	NA	G	G	G	G	G	NA	NA	G	G	G	G	G	G	G	G	G	NA	G	G	G	NA	G	NA	G	G	G	G	NA	G	G	G	NA	G	G	NA	G	G	G	G	G	G	G	G	G	NA	NA	G	G
X37c	G	S	NA	S	S	S	S	S	S	S	NA	S	S	S	S	S	S	S	S	NA	NA	S	S	S	S	NA	S	S	S	S	S	NA	S	NA	S	S	S	S	S	NA	S	S	S	S	S	S	S	S	S
X38b	G	S	S	S	S	S	S	S	S	S	S	S	S	S	G	S	S	S	S	S	S	S	S	S	S	S	S	S	S	S	S	S	S	S	NA	G	NA	G	G	G	G	G	G	G	G	G	G	G	G
X38c	G	G	G	G	G	G	G	G	G	G	G	G	G	G	G	G	G	G	G	G	G	G	NA	G	G	G	G	G	G	G	G	G	G	G	G	G	G	G	G	NA	G	G	G	G	G	G	NA	G	G
X39a	S	G	G	G	G	S	G	G	G	G	G	G	G	G	G	G	G	G	G	G	G	G	G	G	G	G	G	S	G	G	G	G	G	G	G	G	G	G	G	G	NA	G	G	G	G	G	G	G	G
X39b	G	NA	S	S	S	S	NA	NA	S	S	S	S	S	S	S	NA	S	S	S	NA	S	NA	S	S	NA	S	S	S	S	NA	S	S	S	S	NA	S	S	S	S	S	NA	S	NA	S	NA	G	G	NA	NA
X39d	G	S	G	S	S	S	NA	S	S	S	S	NA	S	S	S	S	S	S	S	S	S	S	S	S	S	NA	S	S	S	S	S	S	S	S	S	S	S	NA	S	S	NA	S	S	S	S	S	S	S	S
X3a	NA	S	S	S	S	S	S	S	NA	S	NA	NA	S	S	S	S	S	S	S	S	S	S	S	S	S	S	S	S	S	S	S	S	S	S	S	S	S	S	S	S	S	S	NA	G	S	NA	S	S	S
X3d	NA	S	NA	S	NA	NA	S	S	S	S	S	NA	S	S	S	S	NA	S	S	NA	NA	NA	S	S	S	NA	NA	S	S	NA	NA	S	S	NA	G	G	NA	NA	G	G	G	G	G	G	G	G	G	G	NA
X40b	S	S	S	S	S	S	NA	S	S	S	S	S	NA	S	NA	S	G	NA	S	S	S	S	S	S	NA	S	S	S	S	S	S	S	S	S	S	S	S	S	S	NA	S	S	S	S	S	S	S	NA	S
X40c	S	G	G	G	G	G	S	S	S	S	S	S	S	S	S	S	S	S	S	S	S	NA	S	S	S	S	S	S	S	G	G	G	NA	G	G	G	G	NA	G	G	NA	NA	G	G	G	G	G	NA	NA
X41b	NA	G	NA	G	G	G	G	G	G	G	G	G	G	G	G	NA	G	G	G	G	G	G	G	G	G	G	G	G	S	G	G	G	G	G	S	G	NA	S	S	S	S	S	S	S	S	NA	NA	S	S
X41d	G	S	S	S	S	S	S	S	S	S	S	S	S	S	S	S	S	S	S	S	S	S	S	S	S	S	S	S	S	G	S	S	S	S	S	S	G	G	G	NA	G	S	G	G	G	G	G	G	G
X42b	S	G	G	G	G	G	G	G	NA	S	G	G	G	G	G	G	NA	G	G	G	G	G	NA	G	G	G	G	G	G	G	G	G	G	G	G	G	G	G	G	G	G	G	G	G	G	G	G	G	G
X42d	NA	G	G	G	G	G	G	G	G	G	G	G	G	G	G	G	G	G	G	G	G	G	G	G	G	G	G	G	S	G	G	G	G	G	G	G	G	G	G	G	G	G	G	G	G	G	G	G	G
X43a	S	NA	G	G	G	G	G	G	G	G	G	G	G	G	G	G	G	G	NA	G	NA	G	S	G	S	G	NA	G	S	G	S	S	S	G	NA	G	G	S	G	NA	NA	G	G	G	G	G	G	G	G
X45c	G	NA	G	G	G	G	G	G	G	G	G	G	G	G	G	G	G	G	G	NA	G	G	G	G	G	G	G	G	G	NA	G	G	NA	NA	G	G	G	G	G	G	G	G	G	G	NA	NA	G	G	G
X46a	G	S	S	S	S	S	NA	S	S	S	S	S	NA	S	S	S	S	S	S	S	S	NA	S	NA	S	NA	NA	S	NA	S	S	S	NA	G	G	G	G	G	G	G	G	NA	G	G	G	G	G	G	G
X46b	S	G	G	G	G	G	G	G	G	G	G	G	G	G	G	G	G	G	G	G	G	G	NA	NA	G	G	G	G	G	G	G	G	G	G	G	G	G	G	NA	S	S	S	S	S	S	S	S	S	S
X46d	G	NA	S	S	S	S	S	S	NA	NA	NA	S	S	S	G	NA	G	S	S	G	S	S	S	S	S	NA	S	S	S	S	S	S	S	S	S	S	S	S	S	S	S	S	S	S	S	S	NA	NA	NA
X49d	NA	G	G	G	G	S	G	G	G	G	G	G	G	G	G	G	NA	G	NA	NA	G	G	G	G	G	G	G	G	G	G	G	G	G	G	G	G	G	G	G	G	G	G	G	G	G	G	G	G	G
X50a	S	G	G	G	G	G	G	G	G	G	G	G	G	G	G	G	G	G	NA	G	G	G	NA	NA	G	G	G	G	NA	G	G	G	G	G	G	S	NA	NA	S	S	S	S	S	S	S	S	S	S	S
X50b	S	G	G	NA	G	G	G	G	G	G	G	G	G	G	G	G	G	G	G	G	G	G	G	NA	G	NA	NA	NA	NA	G	G	G	NA	G	NA	G	G	G	G	G	NA	G	G	G	G	NA	NA	G	G
X50c	G	NA	S	S	S	S	S	S	S	S	S	S	S	S	S	S	S	NA	S	NA	NA	S	S	S	S	S	S	S	S	S	G	S	NA	S	NA	S	S	NA	S	S	NA	G	S	S	S	S	S	S	S
X50d	S	NA	S	S	NA	S	S	S	NA	NA	NA	NA	S	S	S	S	NA	S	S	S	S	S	NA	NA	S	NA	NA	S	S	S	S	S	NA	S	S	G	G	G	G	NA	G	G	G	G	NA	G	G	NA	NA
X52b	NA	NA	G	NA	NA	NA	NA	NA	G	G	G	G	S	S	S	NA	G	G	G	G	G	NA	G	NA	S	S	NA	S	G	NA	NA	G	G	NA	NA	S	S	NA	S	G	S	G	NA	NA	S	S	S	NA	NA
X52c	NA	S	NA	S	NA	NA	G	NA	NA	S	NA	NA	NA	NA	NA	S	NA	S	NA	NA	NA	NA	G	G	NA	S	NA	G	S	NA	NA	NA	NA	NA	NA	NA	G	G	G	S	NA	G	NA	S	NA	NA	S	NA	S
X53b	NA	G	G	G	G	S	NA	G	G	G	G	G	G	G	G	G	G	G	G	G	G	G	G	G	G	G	G	G	G	G	G	G	NA	G	S	G	G	S	G	G	G	G	G	G	G	G	G	G	G
X53c	NA	G	G	G	G	G	G	G	G	G	G	G	G	G	G	G	G	G	G	G	G	G	G	G	G	S	G	G	G	G	G	G	G	G	G	S	S	S	S	S	S	S	S	S	S	S	S	S	S
X54a	S	G	G	G	G	G	G	G	G	G	G	G	G	G	G	G	G	G	G	G	G	G	G	G	G	G	G	G	G	G	G	G	G	G	G	G	G	G	G	G	G	G	G	G	G	G	G	G	G
X54c	G	NA	G	G	G	G	G	G	G	G	G	G	G	G	G	G	G	G	G	G	G	G	G	S	G	G	G	G	G	G	G	G	G	G	G	NA	G	S	S	NA	NA	S	S	S	S	S	S	S	NA
X55a	G	G	G	NA	NA	G	S	G	NA	NA	NA	NA	G	G	G	NA	G	NA	NA	NA	NA	NA	G	NA	G	G	G	G	NA	G	G	G	NA	NA	NA	G	NA	NA	G	NA	S	S	S	S	NA	NA	S	NA	NA
X56b	S	G	G	G	G	G	G	G	G	G	G	G	G	S	G	G	G	G	G	G	G	G	G	NA	G	G	G	S	NA	G	G	G	NA	NA	G	G	G	G	G	G	NA	G	NA	NA	G	NA	NA	G	NA
X56c	G	NA	NA	NA	NA	NA	S	S	G	NA	NA	NA	S	S	S	S	S	S	S	S	S	G	NA	G	NA	S	NA	S	S	S	NA	G	G	G	NA	G	G	NA	G	G	G	G	G	NA	G	S	G	G	NA
X57a	G	NA	G	S	S	S	S	NA	NA	NA	S	S	S	S	S	S	S	G	S	S	S	S	NA	S	NA	NA	NA	S	NA	G	G	G	G	NA	S	G	G	G	G	G	NA	G	G	NA	NA	G	G	G	G
X57b	S	G	G	G	G	G	G	G	G	G	G	G	NA	S	G	G	G	G	G	G	NA	G	G	S	NA	G	G	G	G	G	G	G	G	G	G	G	G	NA	S	S	NA	S	S	G	S	S	S	S	S
X57d	S	S	G	G	G	NA	G	G	NA	NA	G	G	G	G	G	S	NA	NA	NA	NA	NA	NA	NA	NA	G	NA	G	S	NA	S	NA	NA	G	S	NA	NA	NA	S	NA	NA	NA	NA	G	G	G	G	NA	G	NA
X59a	NA	G	G	G	G	G	G	G	G	G	G	G	G	G	G	G	G	NA	G	G	G	G	G	G	G	G	G	G	NA	G	G	G	G	G	G	G	G	S	G	G	G	NA	G	G	NA	NA	NA	NA	NA
X62b	G	S	S	S	S	NA	NA	S	S	S	NA	S	S	S	S	NA	S	NA	G	S	S	S	NA	S	S	S	NA	S	S	S	NA	NA	NA	S	S	NA	NA	S	NA	NA	NA	NA	S	G	NA	S	S	NA	NA
X62d	S	G	G	G	G	G	G	G	G	S	G	G	G	G	G	G	G	G	G	G	G	G	G	NA	G	G	G	G	G	G	G	G	G	G	G	G	G	G	G	G	NA	G	G	NA	G	G	G	G	NA
X64d	G	NA	S	NA	NA	NA	NA	NA	NA	NA	NA	NA	S	S	S	NA	NA	NA	G	G	S	S	S	NA	S	S	S	S	S	S	S	S	S	S	NA	S	S	S	NA	NA	NA	S	S	S	NA	S	S	S	S
X65b	NA	G	G	G	G	G	NA	NA	G	G	G	G	G	G	G	G	G	G	NA	NA	G	G	G	G	G	G	NA	G	G	G	G	G	G	G	G	G	G	S	NA	S	S	S	S	S	S	S	S	S	S
X66b	NA	G	NA	S	G	G	G	G	G	G	G	G	G	G	G	G	G	G	G	G	G	G	G	G	G	G	G	G	G	G	G	G	G	G	G	G	G	G	NA	G	G	G	G	G	G	S	G	G	NA
X66c	G	S	S	S	S	S	S	S	S	S	S	S	S	S	S	S	NA	S	S	S	S	NA	S	S	S	S	S	S	S	S	S	S	S	S	S	NA	NA	S	S	NA	NA	S	NA	S	S	S	S	NA	S
X69b	NA	NA	S	S	NA	NA	S	S	NA	NA	NA	NA	S	S	G	S	S	NA	NA	NA	NA	G	NA	NA	S	NA	NA	NA	S	NA	NA	G	NA	NA	S	G	G	G	G	NA	G	NA	G	NA	NA	NA	NA	G	NA
X7a	S	G	G	G	G	G	G	NA	G	G	NA	G	G	G	G	G	G	G	G	G	G	G	G	G	S	NA	G	G	G	S	G	G	G	G	S	S	NA	S	S	S	S	S	S	S	S	S	S	S	S
X8b	G	S	S	S	S	S	S	S	S	S	S	S	S	S	S	S	S	S	S	S	S	S	S	S	S	G	G	G	G	NA	G	G	G	G	G	NA	S	S	S	S	NA	S	S	S	S	S	S	S	S
X8c	G	NA	G	NA	G	S	S	NA	S	S	S	S	S	S	S	S	S	NA	NA	NA	NA	NA	S	S	S	S	NA	S	NA	S	S	NA	G	NA	S	G	G	S	NA	NA	G	G	G	NA	NA	NA	NA	NA	G
X9a	NA	S	S	S	S	S	NA	S	S	S	S	S	S	S	S	S	S	S	S	S	S	S	S	S	S	S	S	S	S	NA	S	S	S	S	S	NA	S	S	S	S	NA	NA	NA	NA	S	NA	NA	S	NA
X9d	G	S	S	S	S	S	S	S	S	S	S	S	S	S	S	S	S	S	S	S	S	S	S	S	S	S	S	S	S	S	S	S	S	S	S	S	S	S	S	S	S	S	S	S	S	S	S	S	S
[truncated: 3,384 more columns]
