# Supplementary material for: Flor Yeasts Rewire the Central Carbon Metabolism During Wine Alcoholic Fermentation
Source: Front Fungal Biol. 2021 Oct 18;2:733513. doi: 10.3389/ffunb.2021.733513 (PMC10512321; doi:10.3389/ffunb.2021.733513)
Supplement: Supplementary Table 3 — Heritability. [file Table_3.XLSX]

## Sheet: S3 Table
Must	Shaking	CO2max	Glycerol	MalicAcid_pct
M15	TRUE	0.59	0.69	0.77
SB14	TRUE	0.87	0.3	0.85
M15	FALSE	0.18	0.58	0.69
All	NA	0.54	0.52	0.77
